# Supplementary material for: Differentiation of Adipose Tissue Mesenchymal Stem Cells into Endothelial Cells Depends on Fat Depot Conditions: Regulation by miRNA
Source: Cells. 2024 Mar 14;13(6):513. doi: 10.3390/cells13060513 (PMC10969675; doi:10.3390/cells13060513)
Supplement: Supplementary file 1 [file cells-13-00513-s001.zip]

Archive with 1 entries (1 files):
- cells-2883744-supplementary.pdf
